# Supplementary material for: Elevated pulmonary tuberculosis biomarker miR-423-5p plays critical role in the occurrence of active TB by inhibiting autophagosome-lysosome fusion
Source: Emerg Microbes Infect. 2019 Mar 22;8(1):448–60. doi: 10.1080/22221751.2019.1590129 (PMC6455132; doi:10.1080/22221751.2019.1590129)
Supplement: Supplemental Material [file TEMI_A_1590129_SM1825.xlsx]

## Sheet: Supplementary inf - table S1
Index	miR_name	miR_seq	up/down	fold_change(Human_0/Human_Control)	log2(fold_change)	pvalue(chi_square_2x2)	pvalue(fisher_test)
1	hsa-miR-888-5p_R-1	TACTCAAAAAGCTGTCAGTC	down	0.00512334	-7.6087	1.3283e-22	2.74137e-31
2	hsa-miR-4454_L+1_1ss3GA	CGAATCCGAGTCACGGCACCA	down	0.0235326	-5.40919	1.0945e-05	2.17804e-06
3	hsa-miR-208b-3p	ATAAGACGAACAAAAGGTTTGT	down	0.0247933	-5.3339	0	1.1684e-143
4	hsa-miR-628-3p_L+1R-1	TTCTAGTAAGAGTGGCAGTCG	down	0.0283352	-5.14126	2.0735e-15	5.5121e-20
5	hsa-miR-138-5p_R-2	AGCTGGTGTTGTGAATCAGGC	down	0.0389278	-4.68305	4.8996e-16	7.1188e-20
6	hsa-miR-138-5p_R-2	AGCTGGTGTTGTGAATCAGGC	down	0.0389278	-4.68305	4.8996e-16	7.1188e-20
7	hsa-miR-1908-5p_R-1	CGGCGGGGACGGCGATTGGT	down	0.0396693	-4.65583	0.0010517	0.000841551
8	hsa-miR-379-3p_R-1_1ss10TC	TATGTAACACGGTCCACTAAC	down	0.0420735	-4.57094	0.0015483	0.00147373
9	hsa-miR-411-3p_R-1	TATGTAACACGGTCCACTAAC	down	0.0420735	-4.57094	0.0015483	0.00147373
10	hsa-miR-766-3p	ACTCCAGCCCCACAGCCTCAGC	down	0.0459744	-4.44303	2.7851e-31	2.06893e-40
11	hsa-miR-6819-3p	AAGCCTCTGTCCCCACCCCAG	down	0.0514232	-4.28144	7.161e-05	5.55564e-05
12	hsa-miR-34c-5p	AGGCAGTGTAGTTAGCTGATTGC	down	0.0523934	-4.25447	1.8986e-82	1.56788e-106
13	hsa-miR-654-3p_R-2	TATGTCTGCTGACCATCACC	down	0.0724334	-3.7872	3.5755e-58	1.46067e-72
14	hsa-miR-654-3p_R-2	TATGTCTGCTGACCATCACC	down	0.0724334	-3.7872	3.5755e-58	1.46067e-72
15	hsa-miR-99b-5p_R-1	CACCCGTAGAACCGACCTTGC	down	0.0730442	-3.77509	0	0
16	hsa-miR-449a	TGGCAGTGTATTGTTAGCTGGT	down	0.0809915	-3.62609	6.2354e-22	1.9449e-26
17	hsa-miR-144-3p_R-1_1ss3CT	TATAGTATAGATGATGTAC	down	0.0867766	-3.52655	0.0045999	0.00853649
18	hsa-miR-182-3p_R-1	TGGTTCTAGACTTGCCAACT	down	0.0895759	-3.48075	0.0055692	0.00853649
19	hsa-miR-202-5p_R-1	TTCCTATGCATATACTTCTTT	down	0.0924393	-3.43535	0	9.34615e-151
20	hsa-mir-3155a-p5	ACCTCCCACTGCAGAGCCTGGG	down	0.0968669	-3.36785	0.0013141	0.000710385
21	hsa-miR-95-3p_R-1	TTCAACGGGTATTTATTGAGC	down	0.10545	-3.24537	1.9326e-05	9.94431e-06
22	hsa-miR-4454_L-2	ATCCGAGTCACGGCACCA	down	0.106802	-3.22699	4.8372e-06	9.05597e-07
23	hsa-miR-501-3p	AATGCACCCGGGCAAGGATTCT	down	0.113219	-3.14281	5.5664e-13	3.17103e-15
24	hsa-miR-125a-5p	TCCCTGAGACCCTTTAACCTGTGA	down	0.113409	-3.14039	0	0
25	hsa-miR-151a-5p	TCGAGGAGCTCACAGTCTAGT	down	0.114334	-3.12868	0	0
26	hsa-miR-409-5p_R+1	AGGTTACCCGAGCAACTTTGCATC	down	0.119008	-3.07087	0.0058113	0.00321523
27	hsa-miR-6503-3p_L-2R+2	GACTAGGATGCAGACCTCCCT	down	0.119008	-3.07087	0.0058113	0.00321523
28	hsa-miR-3127-3p_R-1	TCCCCTTCTGCAGGCCTGCTG	down	0.120733	-3.05011	0.0016343	0.00146778
29	hsa-miR-323a-3p	CACATTACACGGTCGACCTCT	down	0.126221	-2.98598	0.0023496	0.0014153
30	hsa-miR-1185-5p_R+1	AGAGGATACCCTTTGTATGTTC	down	0.134364	-2.89578	0.012214	0.0085365
31	hsa-miR-550a-3p_R-1	TGTCTTACTCCCTCAGGCACA	down	0.136109	-2.87717	5.5588e-53	6.36258e-62
32	hsa-miR-550a-3p_R-1	TGTCTTACTCCCTCAGGCACA	down	0.136109	-2.87717	5.5588e-53	6.36258e-62
33	hsa-mir-7641-2-p5	CGGGCCTGGTTAGTACTT	down	0.141196	-2.82423	0.016133	0.0139808
34	hsa-miR-550a-3p_R-1_1ss21AT	TGTCTTACTCCCTCAGGCACT	down	0.147705	-2.75921	0.00024952	0.000283616
35	hsa-miR-486-5p_R-1	TCCTGTACTGAGCTGCCCCGA	down	0.14953	-2.74149	0	0
36	hsa-miR-486-5p_R-1	TCCTGTACTGAGCTGCCCCGA	down	0.14953	-2.74149	0	0
37	hsa-miR-411-5p	TAGTAGACCGTATAGCGTACG	down	0.151715	-2.72056	5.9471e-14	1.50196e-15
38	hsa-miR-4433b-5p_R+1	ATGTCCCACCCCCACTCCTGTT	down	0.153238	-2.70616	4.7761e-38	7.13632e-44
39	hsa-miR-92b-3p_R-3_1ss15CT	TATTGCACTCGTCCTGGCC	down	0.154094	-2.69811	0.00042782	0.00042167
40	hsa-miR-1179_R+1	AAGCATTCTTTCATTGGTTGGT	down	0.15427	-2.69647	0.025639	0.0229143
41	hsa-miR-26b-3p_R-1	CCTGTTCTCCATTACTTGGCT	down	0.154556	-2.6938	4.2197e-45	5.75916e-52
42	hsa-miR-145-3p_L-2R+1	ATTCCTGGAAATACTGTTCTT	down	0.15909	-2.65208	4.0335e-09	6.1811e-10
43	hsa-miR-1260b_1ss9AG	ATCCCACCGCTGCCACCAT	down	0.164876	-2.60055	6.9148e-14	2.86164e-15
44	hsa-miR-126-5p	CATTATTACTTTTGGTACGCG	down	0.175921	-2.507	0	0
45	hsa-miR-146a-5p	TGAGAACTGAATTCCATGGGTT	down	0.179955	-2.47429	0	0
46	hsa-miR-369-5p_R-1	AGATCGACCGTGTTATATTCG	down	0.182688	-2.45255	0.00047654	0.000628138
47	hsa-miR-485-3p	GTCATACACGGCTCTCCTCTCT	down	0.18987	-2.39691	2.0677e-05	9.15694e-06
48	hsa-miR-99b-3p_R-2	CAAGCTCGTGTCTGTGGGTC	down	0.208264	-2.26352	0.0036291	0.00487797
49	hsa-miR-221-5p_R+1	ACCTGGCATACAATGTAGATTTC	down	0.219225	-2.18951	0.00037596	0.000232197
50	hsa-miR-99a-5p_R-1_1ss16TA	AACCCGTAGATCCGAACTTGT	down	0.223261	-2.1632	5.2737e-28	1.04826e-30
51	hsa-miR-100-5p_R-1	AACCCGTAGATCCGAACTTGT	down	0.223261	-2.1632	5.2737e-28	1.04826e-30
52	hsa-miR-29b-3p	TAGCACCATTTGAAATCAGTGTT	down	0.239309	-2.06305	5.551e-10	1.37356e-10
53	hsa-miR-29b-3p	TAGCACCATTTGAAATCAGTGTT	down	0.239309	-2.06305	5.551e-10	1.37356e-10
54	hsa-miR-499a-5p	TTAAGACTTGCAGTGATGTTT	down	0.265784	-1.91167	2.0933e-17	1.52285e-18
55	hsa-miR-589-3p_R-1	TCAGAACAAATGCCGGTTCCCAG	down	0.277685	-1.84848	0.0095349	0.0126582
56	hsa-miR-26a-5p	TTCAAGTAATCCAGGATAGGCT	down	0.283705	-1.81754	0	0
57	hsa-miR-26a-5p	TTCAAGTAATCCAGGATAGGCT	down	0.283705	-1.81754	0	0
58	hsa-miR-335-3p	TTTTTCATTATTGCTCCTGACC	down	0.285852	-1.80666	0.00018402	0.000154866
59	hsa-miR-335-3p	TTTTTCATTATTGCTCCTGACC	down	0.285852	-1.80666	0.00018402	0.000154866
60	hsa-miR-93-3p_R+1	ACTGCTGAGCTAGCACTTCCCGA	down	0.286665	-1.80256	1.4703e-09	4.25635e-10
61	hsa-miR-145-5p_R-4	GTCCAGTTTTCCCAGGAAT	down	0.290263	-1.78457	4.3188e-07	2.21174e-07
62	hsa-miR-326_R+1	CCTCTGGGCCCTTCCTCCAGT	down	0.299848	-1.7377	2.2475e-09	8.08955e-10
63	hsa-miR-664a-3p_R-3	TATTCATTTATCCCCAGCCT	down	0.316659	-1.659	0.00032937	0.000196663
64	hsa-miR-29b-1-5p_R-4_2ss11TC19TC	GCTGGTTTCACATGGTGGCT	down	0.320406	-1.64203	0.01658	0.0281118
65	hsa-miR-126-3p	TCGTACCGTGAGTAATAATGCG	down	0.326583	-1.61448	0	0
66	hsa-miR-30b-5p	TGTAAACATCCTACACTCAGCT	down	0.328684	-1.60523	0	1.15888e-109
67	hsa-miR-217_1ss23AC	TACTGCATCAGGAACTGATTGGC	down	0.331184	-1.59429	0.0062777	0.00795193
68	hsa-miR-199b-5p_2ss10TC17TC	CCCAGTGTTCAGACTACCTGTTC	down	0.337494	-1.56707	6.4486e-11	2.3291e-11
69	hsa-miR-199b-5p_2ss10TC17TC	CCCAGTGTTCAGACTACCTGTTC	down	0.337494	-1.56707	6.4486e-11	2.3291e-11
70	hsa-miR-1976_R+2	CCTCCTGCCCTCCTTGCTGTAG	down	0.344497	-1.53744	0.0039198	0.00486408
71	hsa-miR-625-5p_R+1	AGGGGGAAAGTTCTATAGTCCT	down	0.363326	-1.46066	0.00062374	0.000601282
72	hsa-miR-197-3p	TTCACCACCTTCTCCACCCAGC	down	0.367084	-1.44582	1.452e-27	9.87401e-29
73	hsa-miR-129-5p	CTTTTTGCGGTCTGGGCTTGC	down	0.373495	-1.42084	0.00031056	0.00027665
74	hsa-miR-129-5p	CTTTTTGCGGTCTGGGCTTGC	down	0.373495	-1.42084	0.00031056	0.00027665
75	hsa-miR-532-3p_R-2	CCTCCCACACCCAAGGCTTG	down	0.387018	-1.36953	0.00029367	0.000276101
76	hsa-miR-190a-5p_R-1	TGATATGTTTGATATATTAGG	down	0.38894	-1.36238	1.2141e-10	5.76884e-11
77	hsa-miR-200b-3p_L-1R+2	AATACTGCCTGGTAATGATGACT	down	0.38918	-1.36149	0.014907	0.0180796
78	hsa-miR-18b-5p_R-3	TAAGGTGCATCTAGTGCAGT	down	0.392823	-1.34805	0.0027872	0.00307304
79	hsa-miR-32-5p_R-2	TATTGCACATTACTAAGTTG	down	0.400007	-1.3219	9.1355e-24	1.12982e-24
80	hsa-miR-24-3p	TGGCTCAGTTCAGCAGGAACAG	down	0.405184	-1.30335	0	1.72612e-252
81	hsa-miR-942-5p_R+1	TCTTCTCTGTTTTGGCCATGTGA	down	0.40661	-1.29828	5.2425e-05	3.67506e-05
82	hsa-miR-503-5p_R-3	TAGCAGCGGGAACAGTTCTG	down	0.408361	-1.29208	0.015388	0.017946
83	hsa-miR-182-5p_R-2	TTTGGCAATGGTAGAACTCACA	down	0.420626	-1.24939	0	1.88992e-180
84	hsa-miR-320d_R-1	AAAAGCTGGGTTGAGAGG	down	0.437449	-1.19281	0.037634	0.0447358
85	hsa-miR-193a-5p	TGGGTCTTTGCGGGCGAGATGA	down	0.439196	-1.18706	0.0034369	0.00364772
86	hsa-miR-15b-3p_R-3	CGAATCATTATTTGCTGCT	down	0.460483	-1.11878	0.00017618	0.00016626
87	hsa-miR-324-5p_R-1	CGCATCCCCTAGGGCATTGGTG	down	0.467857	-1.09586	2.2266e-05	2.26358e-05
88	hsa-miR-223-3p_R-3	TGTCAGTTTGTCAAATACC	down	0.481069	-1.05568	0	4.70034e-217
241	hsa-miR-29c-5p	TGACCGATTTCTCCTGGTGTTC	up	2.02924	1.02094	1.0524e-05	1.597e-05
242	hsa-miR-222-3p_R+2	AGCTACATCTGGCTACTGGGTCT	up	2.09424	1.06642	0	8.04932e-288
243	hsa-miR-200b-3p_2ss11TG22AG	TAATACTGCCGGGTAATGATGG	up	2.1014	1.07135	0.0015889	0.00268407
244	hsa-miR-2355-5p	ATCCCCAGATACAATGGACAA	up	2.14575	1.10148	0.00042341	0.000680231
245	hsa-miR-339-5p_R-3	TCCCTGTCCTCCAGGAGCTC	up	2.18264	1.12607	0	1.49011e-121
246	hsa-miR-423-3p	AGCTCGGTCTGAGGCCCCTCAGT	up	2.2264	1.15471	0	0
247	hsa-miR-34a-5p	TGGCAGTGTCTTAGCTGGTTGT	up	2.2476	1.16839	2.6897e-29	9.52265e-29
248	hsa-miR-22-3p	AAGCTGCCAGTTGAAGAACTGT	up	2.27429	1.18542	0	0
249	hsa-miR-424-5p_R-1	CAGCAGCAATTCATGTTTTGA	up	2.32836	1.21931	1.4941e-44	8.66388e-44
250	hsa-miR-137	TTATTGCTTAAGAATACGCGTAG	up	2.34297	1.22834	2.956e-06	2.75609e-06
251	hsa-miR-151a-3p_R+1	CTAGACTGAAGCTCCTTGAGGA	up	2.51244	1.32909	0	0
252	hsa-miR-194-5p	TGTAACAGCAACTCCATGTGGA	up	2.60119	1.37917	0	1.10782e-224
253	hsa-miR-103a-3p_R-4	AGCAGCATTGTACAGGGCT	up	2.66773	1.41561	0	0
254	hsa-miR-17-5p_R-2	CAAAGTGCTTACAGTGCAGGT	up	2.68534	1.4251	0	3.92487e-282
255	hsa-miR-17-5p_R-2	CAAAGTGCTTACAGTGCAGGT	up	2.68534	1.4251	0	3.92487e-282
256	hsa-miR-140-3p_R+1	TACCACAGGGTAGAACCACGGA	up	2.68867	1.4269	0	0
257	hsa-miR-125b-2-3p_L-2	ACAAGTCAGGCTCTTGGGAC	up	2.83996	1.50587	4.682e-16	1.41426e-15
258	hsa-miR-92a-3p	TATTGCACTTGTCCCGGCCTGT	up	2.89002	1.53108	0	0
259	hsa-miR-641_R-1	AAAGACATAGGATAGAGTCACCT	up	2.923	1.54745	7.6516e-06	1.18543e-05
260	hsa-miR-181b-5p	AACATTCATTGCTGTCGGTGGGT	up	2.94234	1.55696	0	1.65427e-268
261	hsa-miR-200b-3p_R-1	TAATACTGCCTGGTAATGATG	up	2.9541	1.56272	5.0297e-07	8.69157e-07
262	hsa-miR-92a-3p_R+1	TATTGCACTTGTCCCGGCCTGTA	up	2.96992	1.57042	0	0
263	hsa-miR-92a-3p_R+1	TATTGCACTTGTCCCGGCCTGTA	up	2.96992	1.57042	0	0
264	hsa-miR-148b-3p	TCAGTGCATCACAGAACTTTGT	up	2.97799	1.57434	0	0
265	hsa-miR-483-3p_L-1R+2	CACTCCTCTCCTCCCGTCTTCT	up	2.99046	1.58037	0.0075268	0.0145096
266	hsa-miR-483-3p_L-1R+2	CACTCCTCTCCTCCCGTCTTCT	up	2.99046	1.58037	0.0075268	0.0145096
267	hsa-miR-30d-5p_R+2	TGTAAACATCCCCGACTGGAAGCT	up	3.11169	1.6377	0	0
268	hsa-miR-590-3p	TAATTTTATGTATAAGCTAGT	up	3.12089	1.64196	2.632e-16	1.1568e-15
269	hsa-miR-590-3p	TAATTTTATGTATAAGCTAGT	up	3.12089	1.64196	2.632e-16	1.1568e-15
270	hsa-miR-218-5p	TTGTGCTTGATCTAACCATGT	up	3.15551	1.65787	7.8566e-06	1.32267e-05
271	hsa-miR-218-5p	TTGTGCTTGATCTAACCATGT	up	3.15551	1.65787	7.8566e-06	1.32267e-05
272	hsa-miR-26b-5p_R+1	TTCAAGTAATTCAGGATAGGTT	up	3.22573	1.68963	0	0
273	hsa-miR-301b-3p	CAGTGCAATGATATTGTCAAAGC	up	3.23966	1.69584	1.4149e-11	1.50972e-11
274	hsa-miR-33b-5p_R-1	GTGCATTGCTGTTGCATTG	up	3.26688	1.70792	2.9114e-06	3.80978e-06
275	hsa-miR-30a-5p_R+2_1ss13CT	TGTAAACATCCTTGACTGGAAGCT	up	3.27583	1.71186	0	0
276	hsa-miR-30e-5p_R+2	TGTAAACATCCTTGACTGGAAGCT	up	3.27583	1.71186	0	0
277	hsa-miR-320a_R-3	AAAAGCTGGGTTGAGAGGG	up	3.32015	1.73125	3.445e-08	4.75498e-08
278	hsa-miR-206_1ss3GT	TGTAATGTAAGGAAGTGTGTGG	up	3.33222	1.73648	0.0098663	0.017419
279	hsa-miR-181c-5p_R+1	AACATTCAACCTGTCGGTGAGTT	up	3.41411	1.77151	0	2.10512e-137
280	hsa-miR-331-3p_R-1	GCCCCTGGGCCTATCCTAGA	up	3.49777	1.80643	4.1533e-18	6.7352e-18
281	hsa-miR-221-3p_R-1	AGCTACATTGTCTGCTGGGTTT	up	3.49956	1.80717	0	0
282	hsa-miR-106b-3p_R-2	CCGCACTGTGGGTACTTGCT	up	3.59901	1.8476	0	0
283	hsa-miR-205-5p	TCCTTCATTCCACCGGAGTCTG	up	3.60485	1.84994	0	9.49172e-129
284	hsa-miR-98-3p_1ss22CT	CTATACAACTTACTACTTTCCT	up	3.89655	1.9622	2.4211e-13	6.85879e-13
285	hsa-miR-19b-3p_R-1	TGTGCAAATCCATGCAAAACTG	up	3.95213	1.98263	0	0
286	hsa-miR-671-3p	TCCGGTTCTCAGGGCTCCACC	up	3.9611	1.9859	7.7512e-15	8.72922e-15
287	hsa-miR-98-5p_R-1	TGAGGTAGTAAGTTGTATTGT	up	4.13015	2.04619	0	0
288	hsa-miR-132-5p	ACCGTGGCTTTCGATTGTTACT	up	4.16528	2.05841	0.0055324	0.00954707
289	hsa-mir-376a-2-p3_1ss6AG	ATCATGGAGGAAAATCCACG	up	4.16528	2.05841	1.1517e-05	6.79506e-06
290	hsa-miR-365b-3p_R-3	TAATGCCCCTAAAAATCCT	up	4.16528	2.05841	8.5807e-17	5.79301e-17
291	hsa-miR-345-5p	GCTGACTCCTAGTCCAGGGCTC	up	4.2758	2.09619	9.8751e-46	6.02708e-46
292	hsa-miR-199b-5p_R-1	CCCAGTGTTTAGACTATCTGTT	up	4.67171	2.22395	6.8666e-63	2.95468e-63
293	hsa-miR-3168_R+1_1ss14AC	GAGTTCTACAGTCCGACA	up	4.72065	2.23898	0.00063744	0.00121856
294	hsa-miR-1307-5p	TCGACCGGACCTCGACCGGCT	up	4.87126	2.28429	0	4.54915e-97
295	hsa-miR-20b-5p	CAAAGTGCTCATAGTGCAGGTAG	up	4.89849	2.29234	0	4.29456e-99
296	hsa-miR-21-5p	TAGCTTATCAGACTGATGTTGA	up	4.93528	2.30313	0	0
297	hsa-miR-215-5p_L-1_1ss20AC	TGACCTATGAATTGACAGCC	up	5.09031	2.34775	0	0
298	hsa-miR-454-3p	TAGTGCAATATTGCTTATAGGGT	up	5.19374	2.37677	0	0
299	hsa-miR-320a	AAAAGCTGGGTTGAGAGGGCGA	up	5.39069	2.43047	0	0
300	hsa-miR-320b_R-2	AAAAGCTGGGTTGAGAGGGC	up	5.4157	2.43715	0	6.17454e-107
301	hsa-miR-362-3p_R-3	AACACACCTATTCAAGGAT	up	5.96206	2.57581	8.9066e-14	4.61485e-14
302	hsa-miR-30a-3p_1ss18GA	CTTTCAGTCGGATGTTTACAGC	up	6.82643	2.77113	1.3454e-63	1.42675e-65
303	hsa-miR-30e-3p	CTTTCAGTCGGATGTTTACAGC	up	6.82643	2.77113	1.3454e-63	1.42675e-65
304	hsa-miR-6131_R-1_1ss9AC	GGCTGGTCCGATGGGAGT	up	6.94213	2.79538	5.9965e-05	5.69145e-05
305	hsa-miR-423-5p	TGAGGGGCAGAGAGCGAGACTTT	up	6.97526	2.80225	0	0
306	hsa-miR-199a-3p_R+2	ACAGTAGTCTGCACATTGGTTATT	up	7.67288	2.93977	9.2693e-21	1.2002e-21
307	hsa-miR-548e-5p	CAAAAGCAATCGCGGTTTTTGC	up	7.73552	2.9515	5.5366e-05	5.69143e-05
308	hsa-miR-548e-5p	CAAAAGCAATCGCGGTTTTTGC	up	7.73552	2.9515	5.5366e-05	5.69143e-05
309	hsa-miR-452-5p_1ss22AT	AACTGTTTGCAGAGGAAACTGT	up	8.13221	3.02365	1.9634e-24	1.87988e-25
310	hsa-miR-190b_R+1_1ss17GC	TGATATGTTTGATATTCGGTTG	up	8.69593	3.12034	4.1601e-24	3.8069e-25
311	hsa-miR-369-3p	AATAATACATGGTTGATCTTT	up	8.79336	3.13642	2.0158e-30	1.1243e-31
312	hsa-miR-660-5p	TACCCATTGCATATCGGAGTTG	up	8.88545	3.15144	0	0
313	hsa-miR-9-3p	ATAAAGCTAGATAACCGAAAGT	up	9.25617	3.21042	0.0030778	0.00379363
314	hsa-miR-223-5p_R+1	CGTGTATTTGACAAGCTGAGTTG	up	9.62503	3.26679	0	3.28341e-190
315	hsa-miR-196a-5p_R+1_1ss12AC	TAGGTAGTTTCCTGTTGTTGGGA	up	11.1845	3.48343	3.7905e-16	1.32524e-16
316	hsa-miR-144-5p_L+2R-3	NGGGATATCATCATATACTGT	up	13.4979	3.75466	0	3.41726e-168
317	hsa-miR-361-3p_R-1	TCCCCCAGGTGTGATTCTGATT	up	14.2935	3.83729	0	4.36932e-112
318	hsa-miR-301a-3p	CAGTGCAATAGTATTGTCAAAGC	up	14.5172	3.85969	0	0
319	hsa-miR-942-5p_R-2	TCTTCTCTGTTTTGGCCATG	up	19.438	4.28081	0.0081578	0.0102265
320	hsa-miR-122-3p_R-1	AACGCCATTATCACACTAAAT	up	19.438	4.28081	3.6123e-26	1.14094e-28
321	hsa-miR-122-5p_R-1	TGGAGTGTGACAATGGTGTTT	up	21.7907	4.44564	0	0
322	hsa-miR-1468-5p_R+1_1ss17CT	CTCCGTTTGCCTGTTTTGCTGA	up	24.2717	4.60121	0	4.45202e-119
323	hsa-miR-26b-5p_R+2_1ss4AN	TTCNAGTAATTCAGGATAGGTTT	up	24.9917	4.64338	0.018537	0.0255731
324	hsa-miR-429	TAATACTGTCTGGTAAAACCGT	up	25.3388	4.66327	4.5843e-18	7.5269e-20
325	hsa-miR-378a-3p_L-1_1ss22CT	CTGGACTTGGAGTCAGAAGGT	up	26.3801	4.72138	0.0017428	0.00163538
326	hsa-miR-9-3p_L-1R+1_1ss12TG	TAAAGCTAGAGAACCGAAAGTA	up	43.0412	5.42765	4.7384e-05	1.6724e-05
327	hsa-miR-101-3p_R+2	TACAGTACTGTGATAACTGAAAA	up	43.7354	5.45073	2.301e-16	5.71142e-18
328	hsa-miR-135a-5p_R-1_1ss10TC	TATGGCTTTCTATTCCTATGTG	up	55.537	5.79538	3.3294e-06	1.06948e-06
329	hsa-miR-124-3p_R+2	TAAGGCACGCGGTGAATGCCAA	up	69.4213	6.11731	1.789e-07	2.73492e-08
330	hsa-miR-124-3p_R-1_1ss19CA	TAAGGCACGCGGTGAATGA	up	72.1981	6.17389	9.9933e-08	1.09368e-08
331	hsa-miR-124-3p_R-1_1ss19CA	TAAGGCACGCGGTGAATGA	up	72.1981	6.17389	9.9933e-08	1.09368e-08
332	hsa-miR-203a-3p_R-2	GTGAAATGTTTAGGACCACT	up	115.517	6.85196	0	7.06959e-119
333	hsa-miR-203a-5p_R-3_1ss10TC	AGTGGTTCTCAACAGTTCAACA	up	116.628	6.86577	5.7568e-22	3.24475e-24

## Sheet: Supplementary inf - table S2
GO class	Gene name
autophagosome maturation genes	EPG5, STX17, CLN3, MCOLN1, TSG101, SNX14, LIX1, VCP, TECPR1, WIPI2, VAMP8, SNAP29, VPS33A CHMP3, UBQLN1, LIX1L, ESCRT-III, SNAPIN, VPS16, RAB7A/RAB7, TBC1D25
positive regulation genes of autophagosome maturation	FYCO1, CALCOCO2, CLEC16A, ADRB2, UVRAG
negative regulation genes of autophagosome maturation	PHF23, CLEC16A, UBQLN4, RUBCN

## Sheet: Supplementary inf - table S3
The contribution of four miRNAs to the diagnostic model
	The significance of contribution (P value)
miR-17-5p	<0.001***
miR-20b-5p	<0.001***
miR-423-5p	0.048
miR-378a-3p	0.667
* P <0.05, ** P < 0.01, *** P < 0.001.

## Sheet: Supplementary inf - table S4
Number	Primer/Sequence name	Primer sequence (5'to3')
1	hsa-miR-20b-5p-F	gcCAAAGTGCTCATAGTGCAGGTAG
2	hsa-miR-424-5p-F	ggccCAGCAGCAATTCATGTTTTG
3	hsa-miR-17-5p-F	gcCAAAGTGCTTACAGTGCAGGTAG
4	hsa-miR-30a-5p-F	gcggcTGTAAACATCCTTGACTGG
5	hsa-miR-30b-5p-F	ggccTGTAAACATCCTACACTCAGCT
6	hsa-miR-548e-5p-F	cgcCAAAAGCAATCGCGGTTTTT
7	hsa-miR-423-5p-F	TGAGGGGCAGAGAGCGAGACTT
8	hsa-miR-203a-3p-F	cgccGTGAAATGTTTAGGACCACTAG
9	hsa-miR-331-3p-F	cGCCCCTGGGCCTATCCTAGAA
10	hsa-miR-32-5p-F	gcgcgTATTGCACATTACTAAGTTGc
11	hsa-miR-124-3p-F	gcTAAGGCACGCGGTGAATGC
12	hsa-miR-101-3p-F	ggccgcTACAGTACTGTGATAACTGAA
13	hsa-miR-378a-3p-F	cgACTGGACTTGGAGTCAGAAGGc
14	hsa-miR-138-5p-F	AGCTGGTGTTGTGAATCAGGCCG
15	hsa-miR-202-5p-F	gcgcccTTCCTATGCATATACTTCTTTG
16	hsa-miR-486-5p-F	TCCTGTACTGAGCTGCCCCGAG
17	hsa-miR-628-3p-F	gcgTCTAGTAAGAGTGGCAGTCGA
18	hsa-miR-215-5p-F	cggcgATgaccTaTgaaTTgacagac
19	hsa-miR-145-5p-F	gGTCCAGTTTTCCCAGGAATCCCT
20	hsa-miR-16-5p-F	Tiangen, Cat. No.CD201-0235
21	miRNA commonly reverse primer	Tiangen, Cat. No. CD109
22	mEPG5-F	TACATCTGACCCCCAAAGCTCA
23	mEPG5-R	GTGGTCCAAATAATGCACTTCTGG
24	mVPS33A-F	CGGAGCATCGAGGAGGTCC
25	mVPS33A-R	AATCGCAGGGCAGCAATTTCA
26	mCLN3-F	TGATCATTCTGTATGAGGGGCTCC
27	mCLN3-R	GGAGAGCTGGCAGAGGAAGTC
28	mFYCO1-F	CCGATGCAACTCCCACAAGG
29	mFYCO1-R	GAAGTGAAGTTACTGAGGTGCTGAA
30	mCLEC16A-F	TGTCCTCACAGTCGCCACC
31	mCLEC16A-R	GGGCTTAGAGTCTGCTTCCGT
32	mACTB-F	GACAGGATGCAGAAGGAGATCAC
33	mACTB-R	AAGCATTTGCGGTGGACGATG
34	mVPS33A-3’-WT-F	aacgagctcgctagcctcgagGAGGAGACTTAACAAGTGTACTGCAG
35	mVPS33A-3’-WT-R	caggtcgactctagactcgagGTCCAGACATGATGTAAACAATCCAC
36	VPS33A-Mut1-F	TGTcaggcattagcaTGCTCCTCCATCTTAGCTTCTGG
37	VPS33A-Mut1-R	GCAtgctaatgcctgACACACGGATTTTCAACTTCTCCTC
38	VPS33A-Mut2-F	AcatatctgttagtcgCATTTTTTGGTTCCTGGGGCTCA
39	VPS33A-Mut2-R	GcgactaacagatatgTTCCATTCTCTAAAGCAGCTGATGAC
40	mir-423-5p mimic	5’-UGAGGGGCAGAGAGCGAGACUUU-3’
		3’-A CUCCCCGUCUC UCGCUCUGAAA-5’
41	Negative control mimic	5’-UUUGUACUACACAAAAGUACUG-3’
	(cel-miR-239b-5p mimic)	3’-AAACAUGAUGUGUUUUCAUGAC-5’
42	mir-423-5p inhibitor	AAAGUCUCGCUCUCUGCCCCUCA
43	Negative control inhibitor	CAGUACUUUUGUGUAGUACAAA
	(cel-miR-239b-5p inhibitor)
44	VPS33A specific siRNA	Target sequence: AGCTACATCTCCTTAGGTT
45	Negative control siRNA	Ribobio Cat number: siN05815122147-1-5

## Sheet: Supplementary inf - table S5
miR_name	miR_seq	up/down	fold_change(Human_6/Human_0)	log2(fold_change)	pvalue(chi_square_2x2)	pvalue(fisher_test)
aca-let-7i-5p_R+2	TGAGGTAGTAGTTTGTGCTGTTAT	down	0.00961813	-6.70003	0	3.86183e-121
hsa-miR-142-3p_L-3R+2_2	AGTGTTTCCTACTTTATGGATT	down	0.0120984	-6.36903	0	1.04854e-95
hsa-miR-142-3p_L-3R+2_1	AGTGTTTCCTACTTTATGGATG	down	0.0120984	-6.36903	0	1.04854e-95
hsa-miR-660-5p	TACCCATTGCATATCGGAGTTG	down	0.0141462	-6.14344	0	0
bta-miR-181d_R+1	AACATTCATTGTTGTCGGTGGGTT	down	0.0169573	-5.88195	0	6.7127e-136
PC-5p-6911_406	AAAAGGATTGGCTCTGAG	down	0.0267238	-5.22573	0	3.24018e-85
bta-miR-224_R+1	CAAGTCACTAGTGGTTCCGTTTAG	down	0.0275971	-5.17934	0	3.03626e-82
hsa-miR-101-3p_R+2	TACAGTACTGTGATAACTGAAAA	down	0.0335108	-4.89923	8.6363e-48	2.98422e-33
hsa-miR-598-3p_R-1	TACGTCATCGTTGTCATCGTC	down	0.0335108	-4.89923	8.6363e-48	2.98422e-33
hsa-miR-29c-5p	TGACCGATTTCTCCTGGTGTTC	down	0.0370382	-4.75484	3.3474e-43	2.60517e-30
aca-miR-146a-5p_R+2_1ss21CT	TGAGAACTGAATTCCATAGGTTT	down	0.037366	-4.74213	8.0743e-43	1.41269e-29
hsa-miR-122-5p_R-1	TGGAGTGTGACAATGGTGTTT	down	0.0389587	-4.68191	0	0
hsa-miR-338-5p_R-1	AACAATATCCTGGTGCTGAGT	down	0.0413957	-4.59438	1.2999e-38	1.20813e-26
mmu-miR-215-3p_R-1_2ss10-T21AT	TCTGTCATTTCTGTAGGCCAT	down	0.0413957	-4.59438	1.2999e-38	1.20813e-26
hsa-miR-590-3p	TAATTTTATGTATAAGCTAGT	down	0.0415586	-4.58871	0	4.22984e-66
hsa-miR-590-3p	TAATTTTATGTATAAGCTAGT	down	0.0415586	-4.58871	0	4.22984e-66
hsa-miR-101-3p_R+1_1ss1TN	NACAGTACTGTGATAACTGAAT	down	0.0418406	-4.57895	0.012888	0.17626
hsa-miR-101-3p_R+1_1ss1TN	NACAGTACTGTGATAACTGAAT	down	0.0418406	-4.57895	0.012888	0.17626
hsa-miR-345-5p	GCTGACTCCTAGTCCAGGGCTC	down	0.0443382	-4.49531	0	2.88513e-159
ggo-miR-345_R-1	GCTGACTCCTAGTCCAGGGCTC	down	0.0443382	-4.49531	0	2.88513e-159
aca-let-7i-5p_R+1_1ss4GN	TGANGTAGTAGTTTGTGCTGTTA	down	0.0534476	-4.22573	8.1706e-30	8.27108e-21
hsa-miR-181c-3p_L-1R+1	ACCATCGACCGTTGAGTGGACC	down	0.0555573	-4.16988	0	1.32527e-77
ssa-miR-152-5p_L-1_2ss19TC22GA	AAGTTCTGTGATACACTCAGACT	down	0.0570589	-4.1314	6.6875e-28	2.33716e-19
hsa-miR-362-3p_R-3	AACACACCTATTCAAGGAT	down	0.0578405	-4.11178	2.5393e-53	6.02294e-38
hsa-miR-324-3p_L+2R-1	CCACTGCCCCAGGTGCTGCTG	down	0.0614907	-4.02349	4.0609e-74	9.41964e-52
mdo-miR-181a-5p_2ss4AN23TA	AACNTTCAACGCTGTCGGTGAGA	down	0.0639751	-3.96635	3.4081e-13	9.787e-09
mdo-miR-181a-5p_2ss4AN23TA	AACNTTCAACGCTGTCGGTGAGA	down	0.0639751	-3.96635	3.4081e-13	9.787e-09
aca-miR-130c_1ss20CA	CAGTGCAATATTAAAAGGGAAT	down	0.0639751	-3.96635	5.4733e-48	2.69127e-34
hsa-miR-331-3p_R-1	GCCCCTGGGCCTATCCTAGA	down	0.0644635	-3.95537	0	6.36044e-66
cgr-miR-340-5p_R+1	TTATAAAGCAATGAGACTGATTT	down	0.0690573	-3.85606	3.7887e-76	7.33647e-53
cgr-miR-340-5p_R+1	TTATAAAGCAATGAGACTGATTT	down	0.0690573	-3.85606	3.7887e-76	7.33647e-53
hsa-miR-17-3p_R-3	ACTGCAGTGAAGGCACTTG	down	0.070964	-3.81677	0	4.76734e-117
hsa-miR-17-3p_R-3	ACTGCAGTGAAGGCACTTG	down	0.070964	-3.81677	0	4.76734e-117
dre-miR-430a-3p_R+1	TAAGTGCTATTTGTTGGGGTAGT	down	0.0727993	-3.77993	6.7623e-42	6.2237e-30
hsa-miR-320b_R-2	AAAAGCTGGGTTGAGAGGGC	down	0.0766219	-3.7061	0	0
hsa-miR-185-3p_R-1	AGGGGCTGGCTTTCCTCTGGT	down	0.0781918	-3.67684	6.5178e-76	1.38858e-53
hsa-miR-134-5p	TGTGACTGGTTGACCAGAGGGG	down	0.0791692	-3.65892	1.2324e-56	1.87241e-39
hsa-miR-20b-5p	CAAAGTGCTCATAGTGCAGGTAG	down	0.080682	-3.63161	0	3e-302
aca-miR-24-1-5p_L+1R-2_2ss17TA20TA	GTGCCTACTGAGCTGAAACACA	down	0.080682	-3.63161	1.6961e-55	9.80904e-39
aca-miR-24-1-5p_L+1R-2_2ss17TA20TA	GTGCCTACTGAGCTGAAACACA	down	0.080682	-3.63161	1.6961e-55	9.80904e-39
ggo-miR-374a_R+1	CTTATCAGATTGTATTGTAATT	down	0.0884263	-3.49938	0	8.51552e-137
hsa-miR-589-5p_R-1	TGAGAACCACGTCTGCTCTGA	down	0.0912238	-3.45445	0	4.87402e-78
PC-3p-37778_62	TGTTGAACTCAGTTTTATGA	down	0.0945304	-3.40308	8.9202e-47	2.73493e-32
xtr-miR-221_R+2	AGCTACATTGTCTGCTGGGTTTCTT	down	0.0959627	-3.38138	9.252e-61	8.76123e-43
hsa-miR-486-3p_R-1	CGGGGCAGCTCAGTACAGGA	down	0.0992988	-3.33208	0	6.64072e-229
hsa-miR-486-3p_R-1	CGGGGCAGCTCAGTACAGGA	down	0.0992988	-3.33208	0	6.64072e-229
hsa-miR-377-3p_R-1	ATCACACAAAGGCAACTTTTG	down	0.100532	-3.31427	1.1634e-15	9.23899e-11
hsa-miR-199a-3p_R+2	ACAGTAGTCTGCACATTGGTTATT	down	0.100532	-3.31427	1.0381e-71	3.53026e-50
hsa-miR-627-5p	GTGAGTCTCTAAGAAAAGAGGA	down	0.102984	-3.2795	2.8043e-15	4.66663e-10
hsa-miR-627-5p	GTGAGTCTCTAAGAAAAGAGGA	down	0.102984	-3.2795	2.8043e-15	4.66663e-10
hsa-miR-671-3p	TCCGGTTCTCAGGGCTCCACC	down	0.108824	-3.19994	1.1307e-65	6.49325e-46
hsa-miR-361-3p_R-1	TCCCCCAGGTGTGATTCTGATT	down	0.110092	-3.18322	0	3.77854e-225
chi-miR-361-3p	TCCCCCAGGTGTGATTCTGATT	down	0.110092	-3.18322	0	3.77854e-225
bta-miR-21-3p_L+1R-2_1ss21TA	CAACAGCAGTCGATGGGCTGA	down	0.111115	-3.16988	1.0583e-26	3.8953e-19
hsa-miR-374a-3p_1ss9AG	CTTATCAGGTTGTATTGTAATT	down	0.11134	-3.16696	0	1.59086e-113
hsa-miR-424-5p_R-1	CAGCAGCAATTCATGTTTTGA	down	0.116807	-3.0978	0	1.95546e-222
mml-miR-30d-3p	TTTCAGTCAGATGTTTGCTGC	down	0.11894	-3.0717	5.5423e-71	4.1547e-49
hsa-miR-21-3p	CAACACCAGTCGATGGGCTGT	down	0.122287	-3.03166	0	0
hsa-miR-1304-3p_1ss13CA	TCTCACTGTAGCATCGAACCCC	down	0.122387	-3.03048	2.021e-46	8.17008e-33
hsa-miR-30d-5p_R+1_1ss4AN	TGTNAACATCCCCGACTGGAAGA	down	0.128127	-2.96436	0.031621	0.17626
hsa-miR-19b-3p_R-1	TGTGCAAATCCATGCAAAACTG	down	0.128613	-2.95889	0	0
aca-miR-19a-3p_R+1	TGTGCAAATCTATGCAAAACTGA	down	0.128972	-2.95487	0	0
hsa-miR-26b-5p_R+1	TTCAAGTAATTCAGGATAGGTT	down	0.130626	-2.93648	0	0
gga-miR-215-5p_R+1_1ss20AC	ATGACCTATGAATTGACAGCCT	down	0.131265	-2.92945	6.6e-12	5.73755e-08
PC-3p-107339_18	ACAGGGTGCTGTAGGCTTT	down	0.131949	-2.92195	7.6396e-12	5.73755e-08
hsa-miR-92a-3p_R+1	TATTGCACTTGTCCCGGCCTGTA	down	0.140346	-2.83295	0	0
hsa-miR-92a-3p_R+1	TATTGCACTTGTCCCGGCCTGTA	down	0.140346	-2.83295	0	0
hsa-miR-335-5p_R-1	TCAAGAGCAATAACGAAAAATG	down	0.140481	-2.83155	0	3.67157e-235
hsa-miR-335-5p_R-1	TCAAGAGCAATAACGAAAAATG	down	0.140481	-2.83155	0	3.67157e-235
hsa-miR-376c-3p	AACATAGAGGAAATTCCACGT	down	0.140745	-2.82884	4.4162e-11	2.79779e-07
chi-miR-376c-3p	AACATAGAGGAAATTCCACGT	down	0.140745	-2.82884	4.4162e-11	2.79779e-07
bta-miR-339b_R+3	TCCCTGTCCTCCAGGAGCTCAAT	down	0.140745	-2.82884	0.00014216	0.00414545
hsa-miR-181c-5p_R+1	AACATTCAACCTGTCGGTGAGTT	down	0.142776	-2.80818	0	0
hsa-miR-148b-3p_R+1_1ss4GN	TCANTGCATCACAGAACTTTGTT	down	0.143478	-2.8011	0.092557	0.17626
hsa-miR-17-5p_R-2	CAAAGTGCTTACAGTGCAGGT	down	0.144268	-2.79318	0	0
hsa-miR-17-5p_R-2	CAAAGTGCTTACAGTGCAGGT	down	0.144268	-2.79318	0	0
hsa-miR-1273h-3p	CTGCAGACTCGACCTCCCAGGC	down	0.150799	-2.72931	2.1221e-45	7.16404e-32
hsa-miR-629-5p	TGGGTTTACGTTGGGAGAACT	down	0.154891	-2.69068	0	8.38061e-215
hsa-miR-410-3p	AATATAACACAGATGGCCTGT	down	0.155939	-2.68094	0	1.91627e-76
dre-miR-27a-3p_1ss21CT	TTCACAGTGGCTAAGTTCCGTT	down	0.157579	-2.66585	0	1.66749e-80
dre-miR-27e_2ss19AC22GT	TTCACAGTGGCTAAGTTCCGTT	down	0.157579	-2.66585	0	1.66749e-80
aca-miR-27a-3p_R+1_1ss21CT	TTCACAGTGGCTAAGTTCCGTT	down	0.157579	-2.66585	0	1.66749e-80
hsa-miR-495-3p	AAACAAACATGGTGCACTTCTT	down	0.162398	-2.62239	1.4669e-09	1.34746e-06
PC-3p-16031_179	GGATTGGCTCTAAGGGCT	down	0.162398	-2.62239	1.4669e-09	1.34746e-06
hsa-miR-548am-5p_L-1_1ss21CA	AAAGTAATTGCGGTTTTTGAC	down	0.162398	-2.62239	1.8981e-05	0.000870812
hsa-miR-548am-5p_L-1_1ss21CA	AAAGTAATTGCGGTTTTTGAC	down	0.162398	-2.62239	1.8981e-05	0.000870812
aca-miR-15a-5p_1ss12CA	TAGCAGCACATAATGATTTGT	down	0.162398	-2.62239	1.8981e-05	0.000870812
hsa-miR-192-5p_R+2_1ss4AN	CTGNCCTATGAATTGACAGCCAT	down	0.162398	-2.62239	0.027216	0.17626
hsa-miR-320a	AAAAGCTGGGTTGAGAGGGCGA	down	0.16335	-2.61396	0	0
ola-miR-92a_R+3	TATTGCACTTGTCCCGGCCTGTAT	down	0.166778	-2.584	0	0
dre-miR-92a-3p_R+2	TATTGCACTTGTCCCGGCCTGTAT	down	0.166778	-2.584	0	0
hsa-miR-339-3p_R-3	TGAGCGCCTCGACGACAGAG	down	0.167024	-2.58188	0	3.03388e-134
hsa-miR-128-1-5p_R-2	CGGGGCCGTAGCACTGTCTGA	down	0.168894	-2.56581	6.7326e-17	4.22443e-12
hsa-miR-424-3p_R-2	CAAAACGTGAGGCGCTGCT	down	0.172156	-2.53821	0	3.33594e-99
hsa-miR-101-5p_L+1R-2	TCAGTTATCACAGTGCTGATG	down	0.174118	-2.52186	2.0697e-60	6.76408e-42
PC-5p-67017_32	GGGAAACGGGGCGCGGCCG	down	0.175932	-2.50691	8.4201e-09	6.39531e-06
PC-3p-39801_59	ATAAGCGGAGGAAAAGAAA	down	0.175932	-2.50691	8.4201e-09	6.39531e-06
aca-miR-210-5p	AGCCACTGACTAACGCACATTG	down	0.175932	-2.50691	1.9351e-23	3.51394e-16
cgr-miR-423-3p_R+1_1ss4TN	AGCNCGGTCTGAGGCCCCTCAGTT	down	0.175932	-2.50691	4.6449e-05	0.000870814
cgr-miR-423-3p_R+1_1ss4TN	AGCNCGGTCTGAGGCCCCTCAGTT	down	0.175932	-2.50691	4.6449e-05	0.000870814
hsa-miR-4732-3p	GCCCTGACCTGTCCTGTTCTG	down	0.187067	-2.41838	0	8.64729e-67
aca-miR-144-5p_R+1	GGATATCATCATATACTGTAAG	down	0.193296	-2.37112	0	0
aca-miR-144-5p_R+1	GGATATCATCATATACTGTAAG	down	0.193296	-2.37112	0	0
hsa-miR-30a-3p_1ss18GA	CTTTCAGTCGGATGTTTACAGC	down	0.193823	-2.36719	0	2.57765e-145
hsa-miR-30e-3p	CTTTCAGTCGGATGTTTACAGC	down	0.193823	-2.36719	0	2.57765e-145
bta-miR-378	ACTGGACTTGGAGTCAGAAGGC	down	0.196045	-2.35074	0	0
hsa-miR-625-3p	GACTATAGAACTTTCCCCCTCA	down	0.197043	-2.34341	8.522e-46	9.66316e-32
cgr-miR-28-3p	CACTAGATTGTGAGCTCCTGGA	down	0.197613	-2.33925	0	0
cgr-miR-28-3p	CACTAGATTGTGAGCTCCTGGA	down	0.197613	-2.33925	0	0
hsa-miR-301b-3p	CAGTGCAATGATATTGTCAAAGC	down	0.201065	-2.31427	7.9679e-51	4.12726e-35
hsa-miR-194-5p	TGTAACAGCAACTCCATGTGGA	down	0.201979	-2.30773	0	0
hsa-miR-455-5p_R+1_1ss9TC	TATGTGCCCTTGGACTACATCGT	down	0.208798	-2.25982	0	4.04358e-74
age-miR-93_L+1R-2	CAAAGTGCTGTTCGTGCAGGT	down	0.210702	-2.24673	0	0
hsa-miR-6131_R-1_1ss9AC	GGCTGGTCCGATGGGAGT	down	0.211118	-2.24388	3.601e-13	2.33803e-09
hsa-miR-16-2-3p_L+1R-3	ACCAATATTACTGTGCTGCT	down	0.222011	-2.1713	0	0
hsa-miR-106a-5p_R-2	AAAAGTGCTTACAGTGCAGGT	down	0.233448	-2.09883	0	3.82766e-162
hsa-miR-324-5p_R-1	CGCATCCCCTAGGGCATTGGTG	down	0.235419	-2.0867	0	4.03726e-109
hsa-miR-22-3p	AAGCTGCCAGTTGAAGAACTGT	down	0.240576	-2.05544	0	0
hsa-miR-1468-5p_R+1_1ss17CT	CTCCGTTTGCCTGTTTTGCTGA	down	0.241533	-2.04971	0	2.15131e-182
hsa-miR-182-5p_R-2	TTTGGCAATGGTAGAACTCACA	down	0.244221	-2.03374	0	0
hsa-miR-151a-3p_R+1	CTAGACTGAAGCTCCTTGAGGA	down	0.245001	-2.02914	0	0
efu-miR-151_L-2R-1	CTAGACTGAAGCTCCTTGAGGA	down	0.245001	-2.02914	0	0
hsa-miR-941	CACCCGGCTGTGTGCACATGTGC	down	0.250668	-1.99615	0	1.44382e-145
hsa-miR-203a-5p_R-3_1ss10TC	AGTGGTTCTCAACAGTTCAACA	down	0.251331	-1.99234	8.3886e-48	3.29206e-33
PC-5p-1274_2556	ATTTTTGGTAAGCAGAACT	down	0.252374	-1.98636	0	0
ccr-miR-730	TCCTCATTGTGCATGCTGTGTG	down	0.253341	-1.98084	2.4891e-15	8.08756e-11
hsa-miR-454-3p	TAGTGCAATATTGCTTATAGGGT	down	0.259384	-1.94684	0	0
bta-mir-3596-p5	GGCAGTAGGTTGTATAGTT	down	0.263897	-1.92195	8.6858e-06	0.000605474
bta-mir-3596-p5	GGCAGTAGGTTGTATAGTT	down	0.263897	-1.92195	8.6858e-06	0.000605474
xtr-miR-148a_R+2	TCAGTGCACTACAGAACTTTGTTA	down	0.266931	-1.90546	1.5792e-48	6.34065e-34
hsa-miR-301a-3p	CAGTGCAATAGTATTGTCAAAGC	down	0.267238	-1.9038	0	0
hsa-miR-21-5p	TAGCTTATCAGACTGATGTTGA	down	0.268247	-1.89837	0	0
hsa-miR-30a-5p_R+2_1ss13CT	TGTAAACATCCTTGACTGGAAGCT	down	0.272534	-1.87549	0	0
hsa-miR-30e-5p_R+2	TGTAAACATCCTTGACTGGAAGCT	down	0.272534	-1.87549	0	0
hsa-miR-199a-3p	ACAGTAGTCTGCACATTGGTTA	down	0.274701	-1.86406	0	0
hsa-miR-550a-3p_R-1_1ss21AT	TGTCTTACTCCCTCAGGCACT	down	0.281491	-1.82884	2.048e-05	0.000605474
dre-miR-26a-5p_R+1_1ss22TA	TTCAAGTAATCCAGGATAGGCAT	down	0.282701	-1.82265	0	1e-297
hsa-miR-16-2-3p_R-3	CCAATATTACTGTGCTGCT	down	0.287888	-1.79642	3.685e-13	1.62278e-09
efu-miR-215_L-2R+2	TGACCTATGAATTGACAGACAGA	down	0.291197	-1.77993	0.016238	0.0822506
hsa-miR-3200-5p_R+1	AATCTGAGAAGGCGCACAAGGTT	down	0.294583	-1.76325	4.6259e-24	1.70339e-16
hsa-miR-152-5p	AGGTTCTGTGATACACTCCGACT	down	0.301597	-1.72931	4.8124e-05	0.00260237
hsa-miR-455-3p_L-2R-1	AGTCCATGGGCATATACA	down	0.301597	-1.72931	4.8124e-05	0.00260237
cgr-miR-326_R+1	CCTCTGGGCCCTTCCTCCAGTT	down	0.301597	-1.72931	1.0029e-19	1.03137e-13
hsa-miR-532-5p_R-1	CATGCCTTGAGTGTAGGACCG	down	0.304547	-1.71527	0	0
hsa-miR-29a-3p_2ss4CN22AT	TAGNACCATCTGAAATCGGTTT	down	0.309492	-1.69202	0.18318	0.17626
hsa-miR-92a-3p	TATTGCACTTGTCCCGGCCTGT	down	0.311809	-1.68126	0	0
oan-miR-15a-5p_R-1	TAGCAGCACATAATGGTTTG	down	0.321489	-1.63716	0	0
ola-miR-192-5p_L+1R+1	ATGACCTATGAATTGACAGCCAT	down	0.322254	-1.63373	0	1.34682e-75
ola-miR-192-5p_L+1R+1	ATGACCTATGAATTGACAGCCAT	down	0.322254	-1.63373	0	1.34682e-75
aca-miR-726_R+1	TTCACTACTAGCAGAACTCGGT	down	0.324797	-1.62239	4.7291e-08	4.90638e-06
hsa-miR-181a-5p_R-1	AACATTCAACGCTGTCGGTGAG	down	0.324888	-1.62199	0	0
hsa-miR-181a-5p_R-1	AACATTCAACGCTGTCGGTGAG	down	0.324888	-1.62199	0	0
hsa-miR-942-5p_R+1	TCTTCTCTGTTTTGGCCATGTGA	down	0.326117	-1.61654	3.137e-63	4.22746e-44
eca-miR-342-5p_R-1	AGGGGTGCTATCTGTGATTGA	down	0.328406	-1.60645	3.7287e-24	3.01486e-17
hsa-miR-30d-5p_R+2	TGTAAACATCCCCGACTGGAAGCT	down	0.328807	-1.60469	0	0
ccr-miR-722_L-3R+4	TTTGCAGAAACGTTTCAGATTT	down	0.329015	-1.60378	4.0988e-40	2.58873e-28
hsa-miR-199b-5p_R-1	CCCAGTGTTTAGACTATCTGTT	down	0.329149	-1.60319	0	1.89274e-143
hsa-miR-93-3p_R+1	ACTGCTGAGCTAGCACTTCCCGA	down	0.330667	-1.59655	5.0744e-43	8.21452e-30
gga-miR-133c-3p_L+1R-2_1ss10CT	TTTGGTCCCTTTCAACCAGCT	down	0.331165	-1.59438	2.5525e-14	2.80703e-10
hsa-miR-496	TGAGTATTACATGGCCAATCTC	down	0.333344	-1.58492	5.0945e-11	1.32468e-07
hsa-miR-550a-3-5p_L-2R+2	TGCCTGAGGGAGTAAGAGCC	down	0.333344	-1.58492	3.411e-06	0.000136179
hsa-miR-550a-3-5p_L-2R+2	TGCCTGAGGGAGTAAGAGCC	down	0.333344	-1.58492	3.411e-06	0.000136179
hsa-miR-381-3p	TATACAAGGGCAAGCTCTCTGT	down	0.334947	-1.578	0	4.49504e-73
hsa-miR-130a-3p_R-1	CAGTGCAATGTTAAAAGGGCA	down	0.337388	-1.56752	0	0
hsa-miR-122-3p_R-1	AACGCCATTATCACACTAAAT	down	0.339297	-1.55938	7.4756e-57	1.40781e-39
hsa-miR-4433b-5p_R+1	ATGTCCCACCCCCACTCCTGTT	down	0.341201	-1.55131	2.3755e-50	2.51999e-35
hsa-miR-106b-3p_R-2	CCGCACTGTGGGTACTTGCT	down	0.344761	-1.53633	0	0
hsa-miR-3928-3p_R-2	GGAGGAACCTTGGAGCTTCG	down	0.351863	-1.50691	0.00026227	0.00260238
aca-miR-460a-3p_R+2	CACAGCGCATACAATGTGGATGA	down	0.351863	-1.50691	0.00026227	0.00260238
hsa-miR-190a-5p_R-1	TGATATGTTTGATATATTAGG	down	0.351863	-1.50691	0	9.07099e-89
hsa-miR-214-5p_R-1	TGCCTGTCTACACTTGCTGTG	down	0.351863	-1.50691	2.4454e-07	2.15389e-05
mdo-miR-186-5p_R+2	CAAAGAATTCTCCTTTTGGGCTTAT	down	0.351863	-1.50691	2.8789e-13	1.21459e-09
eca-miR-769a-5p_1ss10TC	GGAGACCTCCGGGTTCTGAGCT	down	0.351863	-1.50691	0.0098538	0.0822506
hsa-miR-454-5p_R-2	ACCCTATCAATATTGTCTCT	down	0.357827	-1.48267	3.9598e-30	4.92372e-21
aca-miR-24-3p_R-3_1ss19AT	TGGCTCAGTTCAGCAGGAT	down	0.360628	-1.47141	4.1877e-69	7.79781e-49
aca-miR-24-3p_R-3_1ss19AT	TGGCTCAGTTCAGCAGGAT	down	0.360628	-1.47141	4.1877e-69	7.79781e-49
hsa-miR-215-5p_L-1_1ss20AC	TGACCTATGAATTGACAGCC	down	0.361028	-1.46982	0	0
hsa-miR-769-5p	TGAGACCTCTGGGTTCTGAGCT	down	0.365315	-1.45279	0	1.9801e-166
hsa-miR-103a-3p_2ss1AN23AT	NGCAGCATTGTACAGGGCTATGT	down	0.366762	-1.44708	0.14318	0.17626
hsa-miR-103a-3p_2ss1AN23AT	NGCAGCATTGTACAGGGCTATGT	down	0.366762	-1.44708	0.14318	0.17626
hsa-miR-27b-5p	AGAGCTTAGCTGATTGGTGAAC	down	0.367162	-1.44551	1.4313e-12	5.18841e-09
hsa-miR-146a-5p	TGAGAACTGAATTCCATGGGTT	down	0.36881	-1.43905	0	0
pma-miR-15b_R-2_1ss12CA	TAGCAGCACATAATGGATTG	down	0.375321	-1.4138	5.7248e-05	0.000605474
hsa-miR-548e-5p	CAAAAGCAATCGCGGTTTTTGC	down	0.37893	-1.4	9.5205e-11	9.06107e-08
hsa-miR-548e-5p	CAAAAGCAATCGCGGTTTTTGC	down	0.37893	-1.4	9.5205e-11	9.06107e-08
hsa-miR-203a-3p_R-2	GTGAAATGTTTAGGACCACT	down	0.385696	-1.37446	0	4.73326e-136
cin-miR-92c-3p_R-1_1ss18TC	TATTGCACTCGTCCCGGCCTA	down	0.387049	-1.36941	1.2807e-29	3.54565e-21
hsa-miR-101-3p_L+1R-3	GTACAGTACTGTGATAACT	down	0.395997	-1.33644	0	0
hsa-miR-450b-5p_R-1	TTTTGCAATATGTTCCTGAAT	down	0.402129	-1.31427	1.1137e-49	4.61271e-35
hsa-miR-148b-3p	TCAGTGCATCACAGAACTTTGT	down	0.407657	-1.29457	0	0
hsa-miR-1180-3p_R-2	TTTCCGGCTCGCGTGGGTGT	down	0.414696	-1.26987	2.8881e-77	1.5407e-54
ggo-miR-584	TTATGGTTTGCCTGGGACTGA	down	0.416087	-1.26504	0	0
hsa-miR-183-3p_L-1	TGAATTACCGAAGGGCCATAA	down	0.422236	-1.24388	0.0013955	0.0106947
PC-5p-389017_2	GAGTGGCTCTGAGGGCTGGG	down	0.422236	-1.24388	0.0013955	0.0106947
hsa-miR-125b-2-3p_L-2	ACAAGTCAGGCTCTTGGGAC	down	0.422236	-1.24388	6.4321e-62	1.85909e-43
hsa-miR-629-5p_R-1	TGGGTTTACGTTGGGAGAAC	down	0.422236	-1.24388	2.2538e-09	1.47586e-06
hsa-miR-1307-5p	TCGACCGGACCTCGACCGGCT	down	0.435154	-1.2004	0	3.02951e-192
hsa-miR-500b-5p_L+1R+4	TAATCCTTGCTACCTGGGTGAGA	down	0.439829	-1.18499	9.5904e-07	5.8962e-05
hsa-miR-500b-5p_L+1R+4	TAATCCTTGCTACCTGGGTGAGA	down	0.439829	-1.18499	9.5904e-07	5.8962e-05
hsa-miR-4732-5p_R-2	TGTAGAGCAGGGAGCAGGAAG	down	0.456471	-1.1314	1.5823e-17	1.22121e-12
hsa-miR-15b-3p_R-3	CGAATCATTATTTGCTGCT	down	0.458488	-1.12504	2.6968e-86	2.26399e-61
cgr-miR-15b-3p_R-2	CGAATCATTATTTGCTGCT	down	0.458488	-1.12504	2.6968e-86	2.26399e-61
hsa-miR-539-3p	ATCATACAAGGACAATTTCTTT	down	0.458952	-1.12358	1.9662e-11	3.86881e-08
hsa-miR-142-5p_L+2R-2_1ss3CT	CCTATAAAGTAGAAAGCACTA	down	0.469151	-1.09188	0.0031791	0.0413024
hsa-miR-561-5p	ATCAAGGATCTTAAACTTTGCC	down	0.469151	-1.09188	0.0031791	0.0413024
hsa-miR-561-5p	ATCAAGGATCTTAAACTTTGCC	down	0.469151	-1.09188	0.0031791	0.0413024
hsa-miR-363-3p_R-1	AATTGCACGGTATCCATCTGT	down	0.470973	-1.08628	0	0
hsa-miR-500a-3p_L+1R-2	AATGCACCTGGGCAAGGATTC	down	0.472033	-1.08304	2.7293e-87	4.49447e-62
hsa-miR-502-3p_R-1	AATGCACCTGGGCAAGGATTC	down	0.472033	-1.08304	2.7293e-87	4.49447e-62
hsa-miR-423-5p	TGAGGGGCAGAGAGCGAGACTTT	down	0.48	-1.06049	0	0
ccr-miR-184_1ss3GT	TGTACGGAGAACTGATAAGGGC	down	0.487195	-1.03743	6.9798e-07	3.64098e-05
dre-miR-723-3p_R-1	AAGACATCAATTAAATCTGTGC	down	0.487195	-1.03743	2.2632e-12	4.02373e-09
PC-5p-3175_808	AATGCGAGTGCCTAGTGG	down	0.496748	-1.00941	1.6698e-08	1.47586e-06
PC-3p-24617_106	CCCTGCCCTTTGTACACACC	down	0.496748	-1.00941	1.4561e-15	1.82602e-11
hsa-miR-199a-3p_R-1	ACAGTAGTCTGCACATTGGTT	down	0.502872	-0.991736	0	0
hsa-miR-199a-3p_R-1	ACAGTAGTCTGCACATTGGTT	down	0.502872	-0.991736	0	0
hsa-miR-27b-3p_R-1	TTCACAGTGGCTAAGTTCTG	up	2.03377	1.02416	0	0
hsa-miR-27a-3p_R-1_1ss19CT	TTCACAGTGGCTAAGTTCTG	up	2.03377	1.02416	0	0
hsa-miR-32-5p_R-2	TATTGCACATTACTAAGTTG	up	2.05146	1.03665	1.2462e-57	6.43816e-49
hsa-miR-122-5p_L-5R+1	TGTGACAATGGTGTTTGG	up	2.11118	1.07805	0.56032	0.441053
hsa-miR-124-5p	CGTGTTCACAGCGGACCTTGAT	up	2.11118	1.07805	0.56032	0.441053
hsa-miR-124-5p	CGTGTTCACAGCGGACCTTGAT	up	2.11118	1.07805	0.56032	0.441053
hsa-miR-143-3p_R-1_1ss7GT	TGAGATTAAGCACTGTAGCT	up	2.11118	1.07805	0.56032	0.441053
hsa-miR-4454_L+1_1ss3GA	CGAATCCGAGTCACGGCACCA	up	2.11118	1.07805	0.56032	0.441053
cgr-miR-423-5p_L-3R-2_1ss21TA	GGGGCAGAGAGCGAGACA	up	2.11118	1.07805	0.27593	0.201246
hsa-miR-151a-5p_R-3_1ss3GT	TCTAGGAGCTCACAGTCT	up	2.11118	1.07805	0.68049	1
hsa-miR-339-5p_R-3_1ss4CA	TCCATGTCCTCCAGGAGCTC	up	2.11118	1.07805	0.68049	1
dre-miR-16c-3p_1ss23AT	TCCAATATTGCTCGTGCTGCTGT	up	2.11118	1.07805	0.19284	0.244044
ggo-miR-574_R+1_1ss4GN	CACNCTCATGCACACACCCACAA	up	2.11118	1.07805	0.68049	1
PC-3p-191633_9	ACTCAAACTGCTGACAGCA	up	2.11118	1.07805	0.31312	0.357174
PC-3p-6159_447	TGAGGCAATAACAGGTCTGT	up	2.12659	1.08854	1.1931e-21	1.10547e-18
bta-miR-296-3p_L-1	AGGGTTGGGCGGAGGCTTTCC	up	2.15027	1.10452	4.0473e-13	1.72896e-11
hsa-miR-200a-3p_R+1	TAACACTGTCTGGTAACGATGTT	up	2.16534	1.11459	5.7833e-67	1.78972e-57
hsa-miR-193b-3p_R-2	AACTGGCCCTCAAAGTCCCG	up	2.16824	1.11652	0.00059867	0.00112265
hsa-miR-151a-5p	TCGAGGAGCTCACAGTCTAGT	up	2.20677	1.14194	1.6745e-74	5.70198e-64
eca-miR-151-5p	TCGAGGAGCTCACAGTCTAGT	up	2.20677	1.14194	1.6745e-74	5.70198e-64
PC-5p-13380_218	GGCTAGTGACTGGAGTGAAGT	up	2.30757	1.20637	1.3216e-06	5.54408e-06
bta-miR-767_R+1	TGCACCATGGTTGTCTGAGCATGA	up	2.32771	1.21891	0.0012845	0.00302745
hsa-miR-375	TTTGTTCGTTCGGCTCGCGTGA	up	2.38612	1.25467	0	8.69777e-83
aca-miR-429-3p_R-1	TAATACTGTCTGGTAATGCCG	up	2.43322	1.28287	5.1182e-06	2.55174e-05
hsa-miR-1307-3p_L-1R+1	CTCGGCGTGGCGTCGGTCGTGT	up	2.49033	1.31634	2.2515e-13	7.39607e-12
hsa-miR-125b-5p	TCCCTGAGACCCTAACTTGTGA	up	2.52747	1.33769	3.2299e-21	7.64548e-19
hsa-miR-26b-3p_R-1	CCTGTTCTCCATTACTTGGCT	up	2.60379	1.38061	1.6845e-06	7.59418e-06
dre-miR-2188-5p_R+1	AAGGTCCAACCTCACATGTCCT	up	2.63897	1.39998	0.22654	0.258512
ssa-miR-222a-5p_R-2	TGCTCAGTAGGCAGTGTAGATC	up	2.63897	1.39998	0.023669	0.0349889
hsa-miR-106a-3p_L+2R-3	TACTGCAATGTAAGCACTTCT	up	2.63897	1.39998	0.39248	0.422712
cgr-miR-15b-5p_R-1	TAGCAGCACATCATGGTTTAC	up	2.67077	1.41726	6.1216e-40	1.21212e-35
bta-miR-15b_R-1	TAGCAGCACATCATGGTTTAC	up	2.67077	1.41726	6.1216e-40	1.21212e-35
cgr-miR-652-3p_R-2	AATGGCGCCACTAGGGTTG	up	2.68152	1.42305	2.8772e-10	3.03055e-09
bta-miR-652_R-2	AATGGCGCCACTAGGGTTG	up	2.68152	1.42305	2.8772e-10	3.03055e-09
hsa-miR-124-3p_R-1_1ss19CA	TAAGGCACGCGGTGAATGA	up	2.72017	1.4437	0.038436	0.0438751
hsa-miR-124-3p_R-1_1ss19CA	TAAGGCACGCGGTGAATGA	up	2.72017	1.4437	0.038436	0.0438751
hsa-miR-9-3p	ATAAAGCTAGATAACCGAAAGT	up	2.74453	1.45656	0.20633	0.217691
hsa-miR-221-3p_R-1	AGCTACATTGTCTGCTGGGTTT	up	2.75132	1.46012	0	0
PC-3p-9597_303	GGAGGGCGCGCGGGTCGG	up	2.77092	1.47037	0.11616	0.117655
hsa-miR-1296-5p_R-2	TTAGGGCCCTGGCTCCATCT	up	2.81491	1.49309	0.061644	0.0802637
bta-miR-432_1ss23GT	TCTTGGAGTAGGTCATTGGGTGT	up	2.84197	1.50689	1.945e-05	4.45986e-05
hsa-miR-153-3p	TTGCATAGTCACAAAAGTGATC	up	2.88638	1.52926	0.0036449	0.00530906
hsa-miR-153-3p	TTGCATAGTCACAAAAGTGATC	up	2.88638	1.52926	0.0036449	0.00530906
hsa-miR-489-3p_R-1	GTGACATCACATATACGGCAG	up	2.95565	1.56348	0.43878	0.319414
hsa-miR-508-3p_R-3	TGATTGTAGCCTTTTGGAGT	up	2.95565	1.56348	0.43878	0.319414
hsa-miR-873-5p	GCAGGAACTTGTGAGTCTCCT	up	2.95565	1.56348	0.27353	0.226267
ccr-miR-18c_R+1	TAAGGTGCATCTTGTGTAGTTAGT	up	3.01597	1.59262	0.21473	0.164609
aca-miR-23a-3p	ATCACATTGCCAGGGATTTCC	up	3.07331	1.61979	1.4501e-62	2.49464e-57
hsa-miR-197-3p	TTCACCACCTTCTCCACCCAGC	up	3.11291	1.63826	7.3691e-14	7.58511e-13
chi-miR-1388-5p_R+1	AGGACTGTCCAACCTGAGAATG	up	3.13661	1.64921	0.01126	0.0125527
chi-miR-1388-5p_R+1	AGGACTGTCCAACCTGAGAATG	up	3.13661	1.64921	0.01126	0.0125527
hsa-miR-33a-5p_R-1	GTGCATTGTAGTTGCATTGC	up	3.14222	1.65178	0.047944	0.067483
hsa-miR-132-5p	ACCGTGGCTTTCGATTGTTACT	up	3.16677	1.66301	0.30534	0.293945
hsa-miR-144-3p_R-1_1ss3CT	TATAGTATAGATGATGTAC	up	3.16677	1.66301	0.6756	0.357174
cgr-miR-106b-5p_2ss4AN22AT	TAANGTGCTGACAGTGCAGATT	up	3.16677	1.66301	0.6756	0.357174
bta-miR-106b_R+1_1ss4AN	TAANGTGCTGACAGTGCAGATT	up	3.16677	1.66301	0.6756	0.357174
aca-miR-200b-3p_R+1_1ss8GT	TAATACTTCCTGGTAATGATGAT	up	3.16677	1.66301	0.55397	0.71286
aca-miR-200b-3p_R+1_1ss8GT	TAATACTTCCTGGTAATGATGAT	up	3.16677	1.66301	0.55397	0.71286
PC-5p-58903_37	GGGACAGTCGGGGGCATT	up	3.16677	1.66301	0.46856	0.36076
hsa-miR-29b-3p	TAGCACCATTTGAAATCAGTGTT	up	3.23334	1.69302	0.036577	0.0380102
hsa-miR-29b-3p	TAGCACCATTTGAAATCAGTGTT	up	3.23334	1.69302	0.036577	0.0380102
bta-miR-769_R+1	TGAGACCTCCGGGTTCTGAGCTT	up	3.25473	1.70254	0.33949	0.293945
hsa-miR-200b-3p_R-1	TAATACTGCCTGGTAATGATG	up	3.33566	1.73797	0.068561	0.0637822
hsa-miR-135a-5p_R-1_1ss10TC	TATGGCTTTCTATTCCTATGTG	up	3.37789	1.75612	0.26694	0.260836
cgr-miR-28-5p_R+2	AAGGAGCTCACAGTCTATTGAGC	up	3.42927	1.7779	0.10328	0.141576
cgr-miR-28-5p_R+2	AAGGAGCTCACAGTCTATTGAGC	up	3.42927	1.7779	0.10328	0.141576
hsa-miR-92b-3p_R-3_1ss15CT	TATTGCACTCGTCCTGGCC	up	3.48997	1.80322	0.54086	0.441985
hsa-miR-338-3p_R-1	TCCAGCATCAGTGATTTTGTT	up	3.49604	1.80572	0.0010127	0.00138079
aca-miR-455-5p_1ss21CT	TATGTGCCCTTGGACTACATTG	up	3.61916	1.85566	0.71294	0.71286
aca-miR-455-5p_1ss21CT	TATGTGCCCTTGGACTACATTG	up	3.61916	1.85566	0.71294	0.71286
aca-miR-29a-3p_R+3	TAGCACCATTTGAAATCGGTTAAA	up	3.64658	1.86654	0.65424	0.761533
xtr-miR-29a_R+3	TAGCACCATTTGAAATCGGTTAAA	up	3.64658	1.86654	0.65424	0.761533
hsa-miR-185-5p	TGGAGAGAAAGGCAGTTCCTGA	up	3.65394	1.86945	1.5251e-51	5.47024e-49
hsa-miR-27a-5p_R+2	AGGGCTTAGCTGCTTGTGAGCAGG	up	3.67502	1.87775	0.33608	0.418061
dre-miR-190b_R+1	TGATATGTTTGATATTCGGTTGA	up	3.69456	1.8854	0.71717	0.724049
hsa-miR-193a-5p	TGGGTCTTTGCGGGCGAGATGA	up	3.70024	1.88762	0.082648	0.0818723
hsa-miR-129-5p	CTTTTTGCGGTCTGGGCTTGC	up	3.8552	1.9468	0.21622	0.21479
hsa-miR-129-5p	CTTTTTGCGGTCTGGGCTTGC	up	3.8552	1.9468	0.21622	0.21479
bta-miR-2284ab_R-2	TAAAAGTTTGGTTGGGTTT	up	3.8595	1.94841	0.23633	0.264164
dre-miR-25-3p_2ss4TN22AT	CATNGCACTTGTCTCGGTCTGT	up	3.86386	1.95004	0.12972	0.125373
hsa-miR-140-3p_R+1	TACCACAGGGTAGAACCACGGA	up	3.87842	1.95547	2.9212e-53	3.15507e-51
hsa-miR-9-3p_L-1R+1_1ss12TG	TAAAGCTAGAGAACCGAAAGTA	up	3.88185	1.95674	0.57175	0.487189
hsa-miR-320d_R-1	AAAAGCTGGGTTGAGAGG	up	3.90109	1.96388	0.34282	0.314015
hsa-miR-125a-5p	TCCCTGAGACCCTTTAACCTGTGA	up	3.91566	1.96925	0.00026322	0.000326502
hsa-miR-141-3p_R-1	TAACACTGTCTGGTAAAGATG	up	3.92469	1.97258	0.0054538	0.00642193
hsa-miR-141-3p_R-1	TAACACTGTCTGGTAAAGATG	up	3.92469	1.97258	0.0054538	0.00642193
hsa-miR-9-5p_R-2	TCTTTGGTTATCTAGCTGTAT	up	3.9971	1.99895	0.014883	0.015133
hsa-miR-9-5p_R-2	TCTTTGGTTATCTAGCTGTAT	up	3.9971	1.99895	0.014883	0.015133
PC-5p-12481_234	AGTGCCCTTCGTCCTGGG	up	4.22236	2.07805	0.75924	0.86404
ssa-miR-338a-5p_R-2_2ss13AG20AC	AACAATATCCTGGTGCTGCCTGA	up	4.22236	2.07805	0.95538	1
aca-miR-375-3p_1ss4GN	TTTNTTCGTTCGGCTCGCGTTA	up	4.22236	2.07805	0.95538	1
ccr-miR-218b_R+1	TTGTGCTTGATCTAACCATGCA	up	4.22236	2.07805	0.93693	0.539573
ccr-miR-551	GCGACCCATCCTTGGTTTCTG	up	4.22236	2.07805	0.93693	0.539573
dre-miR-735-5p_1ss16GA	GGCTGGTCCGAAGGCAGT	up	4.22236	2.07805	0.93693	0.539573
PC-3p-272527_4	CCAGACTGAGAGCTCTTTC	up	4.22236	2.07805	0.93693	0.539573
pma-miR-221	AGCTACATTGTCTGCTGGGTTC	up	4.41142	2.14124	0.79381	0.821839
pma-miR-221	AGCTACATTGTCTGCTGGGTTC	up	4.41142	2.14124	0.79381	0.821839
hsa-miR-200b-3p_2ss11TG22AG	TAATACTGCCGGGTAATGATGG	up	4.52396	2.17758	0.89267	0.902941
hsa-miR-411-5p	TAGTAGACCGTATAGCGTACG	up	4.73416	2.24311	0.95343	1
ssc-miR-7134-3p_L+1R-1	GATGCGGAACCTGCGGATACG	up	4.74531	2.2465	0.90013	0.951803
mmu-miR-8117_L-2R-1	TCGTGTGGAACAGAAGGG	up	4.75015	2.24797	0.97954	1
chi-miR-361-5p	TTATCAGAATCTCCAGGGGTAC	up	4.84496	2.27648	0.6977	0.713923
bta-miR-361	TTATCAGAATCTCCAGGGGTAC	up	4.84496	2.27648	0.6977	0.713923
hsa-miR-99b-5p_R-1	CACCCGTAGAACCGACCTTGC	up	5.01087	2.32506	0.38391	0.411014
bta-miR-1246_L+1R+4	AAATGGATTTTTGGAGCAGGGAGT	up	5.01282	2.32562	6.2504e-09	5.02477e-09
cgr-miR-1260_R+2	ATCCCACCGCTGCCACCAGA	up	5.06683	2.34108	0.91936	1
hsa-miR-24-3p	TGGCTCAGTTCAGCAGGAACAG	up	5.0689	2.34167	5.9487e-09	4.51466e-09
tni-miR-128_R+1_1ss22TA	TCACAGTGAACCGGTCTCTTTAG	up	5.19675	2.37761	0.76123	1
PC-3p-44873_50	CCTACTGCCAGTGGCTTGT	up	5.27795	2.39998	0.8912	0.692202
hsa-miR-326_R+1	CCTCTGGGCCCTTCCTCCAGT	up	5.32384	2.41247	0.31995	0.346268
ccr-miR-16b_R+1	TAGCAGCACGTAAATATTGGAGA	up	5.44562	2.4451	0.00027245	0.000234341
tgu-miR-16b-5p_R+1	TAGCAGCACGTAAATATTGGAGA	up	5.44562	2.4451	0.00027245	0.000234341
fru-miR-30c_R+1	TGTAAACATCCTACACTCTCGGA	up	5.62981	2.49309	0.7153	1
PC-3p-29340_86	AATTGTCGGGAGGGAAGC	up	5.62981	2.49309	0.52755	0.679865
hsa-miR-135b-5p_R-2	TATGGCTTTTCATTCCTATGT	up	5.62981	2.49309	0.79647	1
bta-miR-2284y	AAAAGTTCGTTCGGGTTTTTC	up	5.88114	2.5561	0.1717	0.184583
eca-miR-342-3p_R-1	TCTCACACAGAAATCGCACCCG	up	5.96605	2.57678	2.2099e-18	3.3676e-19
hsa-miR-486-5p_R-1_2ss4TA18CA	TCCAGTACTGAGCTGCCACGA	up	6.14798	2.62011	0.081459	0.098237
hsa-miR-486-5p_R-1_2ss4TA18CA	TCCAGTACTGAGCTGCCACGA	up	6.14798	2.62011	0.081459	0.098237
dre-miR-462	TAACGGAACCCATAATGCAGCT	up	6.19121	2.63022	0.032301	0.0359817
hsa-miR-182-3p_R-1	TGGTTCTAGACTTGCCAACT	up	6.33354	2.66301	0.72817	1
ccr-miR-724	TTAAAGGGAATTTGCGACTGTT	up	6.33354	2.66301	0.72817	1
hsa-miR-499a-5p	TTAAGACTTGCAGTGATGTTT	up	6.50684	2.70196	0.0018993	0.00162065
PC-3p-3528_729	TCAGGTGGGGAGTTTGGCTG	up	6.51159	2.70301	0.0143	0.0127232
hsa-miR-378a-5p	CTCCTGACTCCAGGTCCTGTGT	up	6.54466	2.71032	0.6025	1
hsa-miR-503-5p_R-3	TAGCAGCGGGAACAGTTCTG	up	6.80269	2.7661	0.040365	0.0432923
fru-miR-15b_R-2_1ss12CA	TAGCAGCGCATAATGGTTTG	up	6.96689	2.80051	0.46637	0.809736
hsa-miR-196a-5p_R-1_1ss12AC	TAGGTAGTTTCCTGTTGTTGG	up	7.12721	2.83334	0.0048932	0.00409834
hsa-miR-196a-5p_R-1_1ss12AC	TAGGTAGTTTCCTGTTGTTGG	up	7.12721	2.83334	0.0048932	0.00409834
ola-miR-458_R+1	ATAGCTCTTTCAATGGTACTGCT	up	7.27801	2.86354	0.025272	0.0325653
hsa-miR-499a-3p_L+1R-3	GAACATCACAGCAAGTCTGT	up	7.38913	2.8854	0.59501	1
hsa-miR-4492_L+1	CGGGGCTGGGCGCGCGCC	up	7.38913	2.8854	0.59501	1
hsa-miR-379-3p_R-1_1ss10TC	TATGTAACACGGTCCACTAAC	up	7.38913	2.8854	0.707	1
hsa-miR-411-3p_R-1	TATGTAACACGGTCCACTAAC	up	7.38913	2.8854	0.707	1
hsa-miR-145-5p_R-4	GTCCAGTTTTCCCAGGAAT	up	7.4595	2.89908	0.002933	0.00240673
bta-miR-2284x	TGAAAAGTTCGTTCGGGTTTT	up	7.56452	2.91925	2.8869e-46	6.00597e-51
hsa-miR-217_1ss23AC	TACTGCATCAGGAACTGATTGGC	up	7.71392	2.94746	0.035244	0.0441906
hsa-miR-221-5p_R+1	ACCTGGCATACAATGTAGATTTC	up	8.02248	3.00405	0.08342	0.0884518
aca-miR-130b-3p_R+2	CAGTGCAATAATGAAAGGGCGT	up	8.44472	3.07805	0.54682	0.701612
aca-miR-130b-3p_R+2	CAGTGCAATAATGAAAGGGCGT	up	8.44472	3.07805	0.54682	0.701612
hsa-miR-219a-5p_R+1	TGATTGTCCAAACGCAATTCTT	up	8.44472	3.07805	0.39416	0.564055
hsa-miR-219a-5p_R+1	TGATTGTCCAAACGCAATTCTT	up	8.44472	3.07805	0.39416	0.564055
hsa-miR-4454_L-2	ATCCGAGTCACGGCACCA	up	8.59551	3.10358	0.17928	0.194091
hsa-miR-31-5p_R+2	AGGCAAGATGCTGGCATAGCTGT	up	9.06565	3.18041	0.022116	0.0272318
hsa-miR-331-5p_R-2	CTAGGTATGGTCCCAGGGAT	up	9.08725	3.18384	0.0075406	0.00513212
hsa-miR-200b-3p_L-1R+2	AATACTGCCTGGTAATGATGACT	up	9.24354	3.20845	0.00049743	0.000322393
bta-miR-2284h-5p_L-2_1ss3CT	TAAAAGTTCGTTCGGGTTT	up	9.28919	3.21555	0.59846	1
bta-miR-665_R-1	ACCAGTAGGCCGAGGCCCC	up	9.50031	3.24797	0.0015777	0.00101408
hsa-miR-99a-5p_R-1_1ss16TA	AACCCGTAGATCCGAACTTGT	up	9.71	3.27947	5.5137e-14	1.0009e-15
hsa-miR-100-5p_R-1	AACCCGTAGATCCGAACTTGT	up	9.71	3.27947	5.5137e-14	1.0009e-15
dre-miR-15c_R+1	AAGCAGCGCGTCATGGTTTTCA	up	10.5559	3.39998	0.32655	0.756217
hsa-miR-133b_R+1	TTTGGTCCCCTTCAACCAGCTAT	up	12.6671	3.66301	0.28839	0.494522
PC-5p-105092_19	GAGGTACAGGGACGGGAGGGCTG	up	12.6671	3.66301	0.38602	0.701612
bfl-miR-375_L+2R-2	TTTGTTCGTTCGGCTCGCGTTAT	up	12.6671	3.66301	0.53991	0.594226
PC-5p-13025_225	ACCAGGTAAGTAGGAGGAG	up	12.8295	3.68139	0.0015233	0.000954822
hsa-miR-760_R+1	CGGCTCTGGGTCTGTGGGGAG	up	13.7227	3.77849	3.6217e-06	4.25778e-07
aca-miR-210-3p_R+2	CTGTGCGTGTGACAGCGGCTAAA	up	13.7227	3.77849	0.18118	0.410069
hsa-miR-219a-5p_R+2	TGATTGTCCAAACGCAATTCTTG	up	13.7227	3.77849	0.34441	0.701612
bta-miR-2284v_1ss17GC	AAAAAGTTCGTTTGGGCTTT	up	14.0745	3.81501	0.49246	0.594226
aca-miR-125a-5p_R+1	TCCCTGAGACCCTTAACCTGTGA	up	14.2227	3.83012	1.894e-05	2.66187e-06
aca-miR-125a-5p_R+1	TCCCTGAGACCCTTAACCTGTGA	up	14.2227	3.83012	1.894e-05	2.66187e-06
PC-3p-33073_74	TTCCCACAGACGGCGCCA	up	14.2505	3.83294	0.0054221	0.00362775
bbe-miR-2056-3p	TTTCACTGTAGATCTACCTGCG	up	14.4264	3.85064	0.00056363	0.000202617
mmu-miR-16-2-3p_R-2_1ss20TC	ACCAATATTATTGTGCTGCC	up	14.7783	3.8854	0.3078	0.705047
aca-miR-489-3p_L-1R+1	TGACATCATATGTACGGCTGCT	up	14.7783	3.8854	0.14922	0.294147
hsa-miR-362-5p_R-2	AATCCTTGGAACCTAGGTGTGA	up	15.9394	3.99453	9.2153e-07	5.64275e-08
bta-miR-195_L-1R-1	AGCAGCACAGAAATATTGGC	up	20.5596	4.36174	5.2945e-15	2.35859e-19
dre-miR-107b_R+1	AGCAGCATTGTACAGGGCTTTT	up	20.6528	4.36827	2.7487e-30	1.65648e-39
bbe-miR-92b-3p	CATTGCACTCGTCCCGGCCTGA	up	21.7457	4.44266	0	3.18744e-245
mdo-miR-181a-2-3p_L+1R-1	ACCATCGACCGTTGACTGTGC	up	22.6952	4.50431	2.7239e-07	4.57746e-09
mdo-miR-181a-2-3p_L+1R-1	ACCATCGACCGTTGACTGTGC	up	22.6952	4.50431	2.7239e-07	4.57746e-09
hsa-miR-202-5p_R-1	TTCCTATGCATATACTTCTTT	up	24.3974	4.60866	7.3386e-83	5.60654e-113
hsa-miR-138-5p_R-2	AGCTGGTGTTGTGAATCAGGC	up	25.3341	4.66301	7.6959e-05	1.77245e-05
hsa-miR-138-5p_R-2	AGCTGGTGTTGTGAATCAGGC	up	25.3341	4.66301	7.6959e-05	1.77245e-05
bta-miR-2284aa	AAAAAAGTTTGTTTGGGTTTT	up	25.5832	4.67712	1.8766e-20	1.51625e-27
hsa-miR-449a	TGGCAGTGTATTGTTAGCTGGT	up	31.3661	4.97113	6.6973e-18	3.53551e-24
ssa-miR-7552a-5p_R-1	TTACAATTAAAGGATATTTCT	up	31.6677	4.98494	2.1292e-09	6.33272e-12
PC-3p-11528_255	TTTGATTCTGATTTCCAGT	up	33.3097	5.05787	4.1044e-09	9.23808e-12
dre-miR-2184_R+1	AACAGTAAGAGTTTATGTGCTG	up	33.7789	5.07805	0.047863	0.0712214
hsa-miR-486-5p_R-1	TCCTGTACTGAGCTGCCCCGA	up	37.435	5.22631	0	0
hsa-miR-486-5p_R-1	TCCTGTACTGAGCTGCCCCGA	up	37.435	5.22631	0	0
hsa-miR-34c-5p	AGGCAGTGTAGTTAGCTGATTGC	up	41.5199	5.37573	1.6064e-55	1.27048e-80
ssa-let-7h-5p_R-1	TGAGGTAGTAAGTTGTGTTGT	up	43.4903	5.44262	0.00022523	2.24044e-05
hsa-miR-509-3p_R-1	TGATTGGTACGTCTGTGGGTA	up	46.4459	5.53748	0.16041	0.142761
hsa-miR-509-3p_R-1	TGATTGGTACGTCTGTGGGTA	up	46.4459	5.53748	0.16041	0.142761
hsa-miR-509-3p_R-1	TGATTGGTACGTCTGTGGGTA	up	46.4459	5.53748	0.16041	0.142761
mmu-miR-194-1-3p_3ss10CG20TC22CG	CCAGTGGAGGTGCTGTTACCTG	up	46.4459	5.53748	0.085587	0.0567735
mmu-miR-194-1-3p_3ss10CG20TC22CG	CCAGTGGAGGTGCTGTTACCTG	up	46.4459	5.53748	0.085587	0.0567735
hsa-miR-208b-3p	ATAAGACGAACAAAAGGTTTGT	up	50.0999	5.64674	1.374e-38	2.04092e-56
mmu-miR-2137_L-2R-1_1ss16AG	CGGCGGGAGCCCCGGGGA	up	53.5472	5.74274	1.3803e-18	4.4669e-27
hsa-miR-628-3p_L+1R-1	TTCTAGTAAGAGTGGCAGTCG	up	57.5296	5.84623	3.0314e-08	2.74615e-11
hsa-miR-34b-5p_L-1R+1	AGGCAGTGTCATTAGCTGATTGT	up	77.4099	6.27445	1.1712e-08	2.46535e-12
bbe-miR-200c-3p_R-1_1ss21GA	TAACACTGTCTGGTAATGATA	up	90.077	6.49309	2.727e-14	1.41123e-21
ola-miR-15a_R+3	TAGCAGCACGGAATGGTTTGTGT	up	90.7807	6.50431	4.3427e-10	6.43824e-15
hsa-miR-301a-5p_R-2	GCTCTGACTTTATTGCACTA	up	109.781	6.77849	4.0809e-12	3.391e-18
bbe-miR-22-3p	AAGCTGCCAGATGAAGAGCTGT	up	151.477	7.24296	1.5335e-21	6.42391e-34
PC-3p-2466_1077	AGAGGGACGGCCGGGGGC	up	245.601	7.94017	2.6678e-51	2.16815e-84
hsa-miR-888-5p_R-1	TACTCAAAAAGCTGTCAGTC	up	272.342	8.08928	8.5482e-11	3.68175e-16
dre-miR-124-4-5p_R-1	TGTGTTCACAGTGGACCTTGA	up	407.458	8.67051	1.3501e-15	1.3968e-24
mml-miR-211_R-1	TTCCCTTTGTCATCCTTTGCC	up	747.357	9.54565	1.4013e-14	4.85728e-24
